# Supplementary material for: Serum Anti-Spike Antibodies Are Not Affected by Immunosuppressants in SARS-CoV-2 Vaccinations Given to Brazilian Patients with Inflammatory Bowel Disease
Source: Healthcare (Basel). 2023 Oct 19;11(20):2767. doi: 10.3390/healthcare11202767 (PMC10606730; doi:10.3390/healthcare11202767)
Supplement: Supplementary file 1 [file healthcare-11-02767-s001.zip]

Archive with 1 entries (1 files):
- healthcare-2604732-supplementary.pdf
